# Supplementary material for: Unveiling the Role of SlRNC1 in Chloroplast Development and Global Gene Regulation in Tomato Plants
Source: Int J Mol Sci. 2024 Jun 24;25(13):6898. doi: 10.3390/ijms25136898 (PMC11241334; doi:10.3390/ijms25136898)
Supplement: Supplementary file 1 [file ijms-25-06898-s001.zip]

Archive with 1 entries (1 files):
- ijms-3039279-supplementary.pdf
